# Supplementary material for: Improving the Efficiency of Geographic Target Regions for Healthcare Interventions
Source: Int J Environ Res Public Health. 2022 Nov 9;19(22):14721. doi: 10.3390/ijerph192214721 (PMC9691133; doi:10.3390/ijerph192214721)
Supplement: Supplementary file 1 [file ijerph-19-14721-s001.zip]

Archive with 1 entries (1 files):
- ijerph-1964712-SM.pdf
